# Supplementary material for: Induction of Immunogenic Cell Death by Photodynamic Therapy Mediated by Aluminum-Phthalocyanine in Nanoemulsion
Source: Pharmaceutics. 2022 Jan 14;14(1):196. doi: 10.3390/pharmaceutics14010196 (PMC8778058; doi:10.3390/pharmaceutics14010196)
Supplement: Supplementary file 1 [file pharmaceutics-14-00196-s001.zip]

Archive with 1 entries (1 files):
- pharmaceutics-1516960-supplementary.pdf
